# Supplementary material for: Identification of Antibacterial Sterols from Korean Wild Mushroom Daedaleopsis confragosa via Bioactivity- and LC-MS/MS Profile-Guided Fractionation
Source: Molecules. 2022 Mar 14;27(6):1865. doi: 10.3390/molecules27061865 (PMC8954928; doi:10.3390/molecules27061865)
Supplement: Supplementary file 1 [file molecules-27-01865-s001.zip]

Archive with 1 entries (1 files):
- molecules-1582673-supplementary.pdf
